# Supplementary material for: TGF-β induces ST2 and programs ILC2 development
Source: Nat Commun. 2020 Jan 7;11:35. doi: 10.1038/s41467-019-13734-w (PMC6946674; doi:10.1038/s41467-019-13734-w)
Supplement: Supplementary file 4 — Source Data [file 41467_2019_13734_MOESM4_ESM.xlsx]

## Sheet: Figure 1
Figure 1b	LP ILC2 (%)		LP ILC2 number (10^3)
	Control	Tgfbr2-/-	Control	Tgfbr2-/-
	46.5	25.6	31.628	15.64
	43.9	23	25.479	11.484
	55.1	34.2	37.144	11.108
	45.5		36.528
Figure 1d	Lung ILC2 (%)		Lung ILC2 number
	Control	Tgfbr2-/-	Control	Tgfbr2-/-
	15.7	0.99	173	50
	22.4	1.33	200	33
	10.3	2.69	161	51
	11.6		153
Figure 1f	LP ILC2 (%)		LP ILC2 number (10^3)
	Oil	Tamoxifen	Oil	Tamoxifen
	53.6	32.4	146.33	28.24
	52.9	36.4	128.04	47.3
	48.6	31.2	161.02	34.14
		40		35.58
Figure 1h	IL-5+ ILC2 (%)		IL-5+ ILC2 number (10^3)
	Oil	Tamoxifen	Oil	Tamoxifen
	24.1	11.2	43.52	4.64
	25.7	9.92	73.08	8.34
	22.9	10.3	43.64	7.26
		13.5		8.58
Figure 1j	LP LC2 (%)		LP ILC2 number (10^3)
	Oil	Tamoxifen	Oil	Tamoxifen
	42.3	6.59	7.307	0.483
	29.3	1.07	4.641	0.863
	20.3	3.51	7.735	0.49

## Sheet: Figure 2
Figure 2b	BM ILC2p (%)		ILC2p numbers per femur (10^3)
	Control	Tgfbr2-/-	Control	Tgfbr2-/-
	31.1	12.4	4.2	1.484
	33.5	14.9	3.2	1.4
	27.9	7.41	3.6	1.124
	24.1		3
Figure 2c	BM ILC2p (%)		ILC2p numbers per femur (10^2)
	Oil	Tamoxifen	Oil	Tamoxifen
	12.7	4.3	17.97	0.36
	10.3	0.1	8.88	0.7
	6.09	0	7.42	2.85

## Sheet: Figure 3
Figure 3c	Il1rl1 expressiom in ILC2 (fold)		Gata3 expressiom in ILC2 (fold)		Gfi1 expressiom in ILC2 (fold)		Rora expressiom in ILC2 (fold)		Bcl11b expressiom in ILC2 (fold)		Sox4 expressiom in ILC2 (fold)
	Control	Tgfbr2-/-	Control	Tgfbr2-/-	Control	Tgfbr2-/-	Control	Tgfbr2-/-	Control	Tgfbr2-/-	Control	Tgfbr2-/-
	1	0.48616	1	0.746475	1	1.20662	1	0.906051	1	1.06839	1	1.19656
	1.35457	0.267255	0.80897	1.02933	1.39483	1.40906	1.30331	1.16775	1.43217	1.27841	1.57242	1.37176
	1.2366	0.65078	0.917633	0.808895	1.06389	1.67397	1.62251	1.33955	1.21862	0.881289	1.53862	1.22233

## Sheet: Figure 4
culture conditions			Lin-CD127+GATA3+ST2+					Lin-CD127+GATA3+ST2-
WT	IL7+IL33		220	145	468	476	485	355	608	1475	327	682
	IL7+IL33+TGF-β		7986	494	1420	6811	3157	3909	1184	1091	3272	1455
	IL7+IL33+SB		1	72	97	2	94	508	975	1004	265	968
Tgfbr2-/-	IL7+IL33		7	27	39			317	231	81
	IL7+IL33+TGF-β		139	41	15			492	378	46

## Sheet: Figure 5
ILC2p	WT					Smad3 -/-
Figure 5a	IL7+IL33	IL7+IL33+TGF-β	IL7+IL33+TGF-β+5z-7	IL7+IL33+TGF-β+U0126	IL7+IL33+TGF-β+SB	IL7+IL33	IL7+IL33+TGF-β	IL7+IL33+TGF-β+5z-7	IL7+IL33+TGF-β+U0126	IL7+IL33+TGF-β+SB
	0.999	11.401	8.19	1.045	2.082	0.95	15.194	9.35	6.165	2.049
	1.001	6.125	9.028	3.389	1.83	1.053	15.391	10.223	5.372	1.515
	1.067	6.462	6.742	3.556	0.608	1.023	12.599	12.23	6.732	2.244
	0.937	7.677	7.887	4.653	0.64	1.155	11.533	11.187	5.875	1.914
CHILP	WT					Smad3 -/-
Figure 5a	IL7+IL33	IL7+IL33+TGF-β	IL7+IL33+TGF-β+5z-7	IL7+IL33+TGF-β+U0126	IL7+IL33+TGF-β+SB	IL7+IL33	IL7+IL33+TGF-β	IL7+IL33+TGF-β+U0126
	1.233	8.81	7.522	4.795	1.174	1.241	20.957	7.282
	0.811	9.979	9.156	4.208	0.592	0.806	19.734	7.183
	0.89	15.832	12.187	0.855	0.261	1.413	15.792	3.246
	1.123	15.367	13.486	0.675	0.212	0.708	14.377	4.389
ILC2p	WT			Tak1-/-
Figure 5b	IL7+IL33	IL7+IL33+TGF-β	IL7+IL33+TGF-β+5z-7	IL7+IL33	IL7+IL33+TGF-β	IL7+IL33+TGF-β+SB
	1.032	8.75	7.175	0.875	6.188	0.891
	0.969	6.488	5.804	0.696	5.17	0.804
	0.932	8.342	7.104	0.989	5.919	0.654
	1.073	7.228	7.105	1.011	6.5	0.68
CHILP	WT		Tak1-/-
Figure 5b	IL7+IL33	IL7+IL33+TGF-β	IL7+IL33	IL7+IL33+TGF-β
	1.184	3.179	0.739	4.19
	0.845	2.51	0.602	3.305
	1.082	4.818	0.766	4.871
	0.924	4.366	0.869	4.316
ILC2p	WT
Figure 5c	IL7	IL7+TGF-β	IL7+TGF-β+5z-7	IL7+TGF-β+U0126	IL7+TGF-β+SB
	0.957	11.725	11.332	7.269	1.564
	1.044	13.091	12.036	7.336	1.41
	1.624	10.845	12.351	4.859	2.083
	1.6	11.307	11.109	5.145	1.474
CHILP	WT
Figure 5c	IL7	IL7+TGF-β	IL7+TGF-β+5z-7	IL7+TGF-β+U0126	IL7+TGF-β+SB
	1.104	27.532	19.816	10.699	0.769
	0.906	38.781	25.554	11.813	1.129
	1.797	23.529	26.055	11.23	1.264
	2.386	22.063	27.486	9.37	1.331

## Sheet: Figure 6
Figure 6b	LP ILC2 (%)		ILC2 number per intestine		Ki67 in LP ILC2 (%)
	Control	Tgfbr2-/-	Control	Tgfbr2-/-	Control	Tgfbr2-/-
	5.38	1.39	117	33	85.6	65.7
	5.52	1.34	157	35	87.2	63.6
	2.78	0.72	111	22	87.3	53.13
Figure 6e	Il1rl1 exression (fold)		Gata3 expressiom (fold)		Gfi1 expressiom (fold)		Bcl11b expressiom (fold)		Rora expressiom (fold)
	IL7	IL7+TGF-β	IL7	IL7+TGF-β	IL7	IL7+TGF-β	IL7	IL7+TGF-β	IL7	IL7+TGF-β
	1.037	2.087	0.939	0.934	1.01	1.04	0.907	1.418	0.995	1.415
	0.964	1.727	1.065	0.78	0.99	0.772	1.102	1.08	1.005	1.132
	1.678	2.326	0.875	1.078	0.87	0.97	1.03	1.32	1.518	1.037
	0.596	2.161	1.214	0.847	1.15	1.24	0.97	0.84	0.896	0.945

## Sheet: Figure 7
Figure 7c	Eosinophils numbers in lung (10^3)		Eosinophils numbers in BLAF
	Control	Tgfbr2-/-	Control	Tgfbr2-/-
	2.913	1.14	74	11
	2.844	0.704	102	9
	4.027	0.864	233	16
	2.442	0.334	121	2
Figure 7d	Lung IL-5+ ILC2 (%)		Lung IL-5+ ILC2 number (10^3)		Lung IL-13+ ILC2 (%)		Lung IL-13+ ILC2 number (10^3)
	Control	Tgfbr2-/-	Control	Tgfbr2-/-	Control	Tgfbr2-/-	Control	Tgfbr2-/-
	0.5	0.24	8.189	6.29	1.44	0.18	19.57	4.89
	1	0.14	9.843	2.736	2.19	0.16	25.44	3.04
	0.84	0.15	15.424	4.65	3.87	0.22	49.15	7.665
	0.6	0.24	8.823	1.198	0.72	0.27	12.61	1.332

## Sheet: Supplementary Figure 1
Figure S1
Tgfbr1 expression (fold)	CLP	CHILP	ILC2p	cNKp	ILC1/3 p	NK/ILC1	ILC2	ILC3
	1	1.18591	1.73022	1.85836	0.75499	2.03515	3.81589	3.4232
	1	2.34884	2.74044	1.34869	2.6243	2.8976	3.17881	2.30341
	1	1.31453	2.32174	2.12071	1.22148	2.1789	2.0173	2.06948
Tgfbr2 expression (fold)	CLP	CHILP	ILC2p	cNKp	ILC1/3 p	NK/ILC1	ILC2	ILC3
	1	0.383859	8.12997	6.31178	9.87677	12.2449	14.6131	16.9812
	1	4.93048	12.948	3.50914	9.48313	11.0376	12.5921	14.1466
	1	8.84618	13.9777	4.14987	6.93537	7.2387	17.6281	17.7518

## Sheet: Supplemmentary Figure 2
Figure S2b	BM ILC2p (%)		BM CLP (%)		BM ILC-committed progenitor (%)
	Oil	Tamoxifen	Oil	Tamoxifen	Oil	Tamoxifen
	0.03	0.035	0.81	0.58	0.35	0.26
	0.027	0.038	0.51	0.5	0.29	0.22
	0.033	0.04	0.56	0.62	0.21	0.25
	0.016	0.026	0.56	0.5	0.21	0.19
	0.018	0.015	0.55	0.65	0.31	0.15

## Sheet: Supplementary Figure 4
Figure S3a	LP ILC3 (%)		LP ILC3 number (10^3)		IL-22+ ILC3 (%)		IL-22+ ILC3 number (10^3)
	Contrl	TβR2-/-	Contrl	TβR2-/-	Oil	Tamoxifen	Oil	Tamoxifen
	31.5	44.7	24.316	23.328	2.91	7.25	5.26	3
	27.7	34.3	20.16	19.028	1.28	4.15	3.64	4.04
	20.1	29.2	16.76	13.596	1.98	5.13	3.78	3.94
	26.5		21.36			5.23		3.32
Figure S3b	LP ILC1 (%)		LP ILC1 number (10^3)
	Control	Tgfbr2-/-	Control	Tgfbr2-/-
	11.1	13.9	19.8	30.4
	12.6	15.6	23.2	20.2
	12.4	10.6	16.8	20
		14.5		18
Figure S3c	Liver NK/ILC1 (%)		Liver NK/ILC1 number (10^3)
	Control	Tgfbr2-/-	Control	Tgfbr2-/-
	0.28	0.51	18.3	25.5
	0.26	0.2	16.8	25
	0.49	0.5	29.4	16
		0.14		12.6
Figure S3d	α4β7+Flt3− progenitor cells (%)		α4β7+Flt3−CD25− progenitor cells(%)
	Control	Tgfbr2-/-	Control	Tgfbr2-/-
	10.5	17.7	7.18	11.2
	13.3	15.9	10.3	12.2
	13.3	13	8	10.7
Figure S3e	GATA3 MFI in BM ILC2p (10^3)		Ki67 in BM ILC2p (%)
	Control	Tgfbr2-/-	Control	Tgfbr2-/-
	0.415	0.465	46.9	30.1
	0.428	0.461	31	60.7
	0.378	0.413	25	57.7

[truncated: 5 more sheets: Supplementary Figure 5, Supplementary Figure 6, Supplementary Figure 7, Supplementary Figure 8, Supplementary Figure 9]
